# Supplementary material for: MdJa2 Participates in the Brassinosteroid Signaling Pathway to Regulate the Synthesis of Anthocyanin and Proanthocyanidin in Red-Fleshed Apple
Source: Front Plant Sci. 2022 May 9;13:830349. doi: 10.3389/fpls.2022.830349 (PMC9125324; doi:10.3389/fpls.2022.830349)
Supplement: Supplementary file 1 [file Table_1.XLSX]

## Sheet: Sheet1
Table S1.Primers used for gene isolation and construction of plasmids containing CDSs and promoter sequences.
Gene	Forward primer (5′-3′)	Reverse primer (5′-3′)
MdJa2-AD	CATATGATGGCGAGGGAGAAAATTCA	GGATCCTTAAACGCACCCCAATTTTAGAG
MdJa2-BD	CATATGATGGCGAGGGAGAAAATTCA	GGATCCTTAAACGCACCCCAATTTTAGAG
MdJa2N-BD	CATATGATGGCGAGGGAGAAAATTCA	GGATCCAAGCCTCCGGCCATCA
MdJa2C-BD	CATATGATGGTTCAGGTCGATTCAGAGA	GGATCCTTAAACGCACCCCAATTTTAGAG
MdJa2-pRI	GTCGACATGGCGAGGGAGAAAATTCA	GGATCCAACGCACCCCAATTTTAGAGAT
MdJa2-pET32a	CATATGATGGCGAGGGAGAAAATTCA	GGATCCTTAAACGCACCCCAATTTTA
MdJa2-pFGC1008-1	GGCGCGCCGGTTGAGCAAGGAAATTGC	ATTTAAATAACGCACCCCAATTTTAG
MdJa2-pFGC1008-2	ACTAGTGGTTGAGCAAGGAAATTGC	GGATCCAACGCACCCCAATTTTAG
MdJa2-pHBT-HA	GGATCCATGGCGAGGGAGAAAATTCA	AGGCCTAACGCACCCCAATTTTAGAGAT
MdJa2-YFPN	GGATCCATGGCGAGGGAGAAAATTCA	GTCGACAACGCACCCCAATTTTAGAGAT
MdBZR1-AD	GGATCCATGACGTCTGACGGAGCAA	AGGCCTTTAAATCCGAGCCTTACCATTTC
MdBZR1-YFPC	GGATCCATGACGTCTGACGGAGCAA	GTCGACGGAAATGGTA AGGCTCGGATT
MdBZR1-pRI	GTCGACATGACGTCTGACGGAGCAA	CCCGGGGGAAATGGTA AGGCTCGGATT
MdBZR1-pHBT-FLAG	GGATCCATGACGTCTGACGGAGCAA	AGGCCTGGAAATGGTA AGGCTCGGATT
MdANS-pHIS	GAATTCCAATCCTAAGAGTCAACCATCGA	GAGCTCAGTAGTTGGTTCCAATTGGGTT
MdMYB9-pHIS	GAATTCATGTGGAAGTAGACTAAGCCTTATAATG	GAGCTCTTTCTAATTCCCCCTCTCTCTCT
MdMYB12-pHIS	GAATTCATTTGTTAAGTTTTGTTTTAGAGGAG	GAGCTCTATTTTTTTGGTGCTTGGTC
MdANS-pFRK	GGATCCCAATCCTAAGAGTCAACCATCGA	CCATGGAGTAGTTGGTTCCAATTGGGTT
MdMYB9-pFRK	GGATCCATGTGGAAGTAGACTAAGCCTTATAATG	CCATGGTTTCTAATTCCCCCTCTCTCTCT
MdMYB12-pFRK	GGATCCATTTGTTAAGTTTTGTTTTAGAGGAG	CCATGGTATTTTTTTGGTGCTTGGTC
