# Supplementary material for: MdJa2 Participates in the Brassinosteroid Signaling Pathway to Regulate the Synthesis of Anthocyanin and Proanthocyanidin in Red-Fleshed Apple
Source: Front Plant Sci. 2022 May 9;13:830349. doi: 10.3389/fpls.2022.830349 (PMC9125324; doi:10.3389/fpls.2022.830349)
Supplement: Supplementary file 2 [file Table_2.XLSX]

## Sheet: Sheet1
Table S2. Primers used for qRT-PCR
Gene	Forward primer (5′-3′)	Reverse primer (5′-3′)
MdCHS	GGAGACAACTGGAGAAGGACTGGAA	CGACATTGATACTGGTGTCTTC
MdCHI	GGGATAACCTCGCGGCCAAA	GCATCCATGCCGGAAGCTACAA
MdF3H	TGGAAGCTTGTGAGGACTGGGGT	CTCCTCCGATGGCAAATCAAAGA
MdANS	CCAAGTGAAGCGGGTTGTGCT	CAAAGCAGGCGGACAGGAGTAGC
MdDFR	GATAGGGTTTGAGTTCAAGTA	TCTCCTCAGCAGCCTCAGTTTTCT
MdUFGT	CCACCGCCCTTCCAAACACTCT	CACCCTTATGTTACGCGGCATGT
MdFLS	AACCACTGTGAACAAGGATA	CATAGTCGCCGTACTTCTT
MdANR	CCTGACAACCACAAGAAG	GATCACAGCCTGCTATTG
MdLAR	CACCGTCAAGTCCTTCAA	ACCTCTTAACTGTACCAACTG
MdMYB1	GAGAGAGACCAATGTGATAAG	AGTATCCTCACCTTCTAAC
MdMYB9	GATGCGAAGGGATCAATACTG	TTCCTCAGAGTCAAGCAAGAATG
MdMYB11	GCAGCACCAACACTAGACC	CTCGTCCATCTTAAAATCCACCAA
MdMYB12	ATTAGCATAGCCAGTCTTCT	ATCATCGCTACCACCATT
MdMYB22	CTAGAGGTGGAGGAATAGC	CATATCATCGTCGTCATGTC
MdbHLH3	ACCACCTCAGCCAGAACCT	CCTTCACCTTGGCTCTTAGTT
MdbHLH33	ATGTTTTTGCAACGGAGAGAGCA	TAGGCGAGTGAACACCATACATTAAAG
MdJa2	GGTGGCGTAGTAGAGAAA	CACTTGCTGTCTTAATCGTT
Actin	TGACCGAATGAGCAAGGAAATTACT	TACTCAGCTTTGGCAATCCACATC
