# Supplementary material for: MdJa2 Participates in the Brassinosteroid Signaling Pathway to Regulate the Synthesis of Anthocyanin and Proanthocyanidin in Red-Fleshed Apple
Source: Front Plant Sci. 2022 May 9;13:830349. doi: 10.3389/fpls.2022.830349 (PMC9125324; doi:10.3389/fpls.2022.830349)
Supplement: Supplementary file 3 [file Table_3.XLSX]

## Sheet: Sheet1
Table S3. Primers used to synthesize probes for EMSAs.
Gene	Forward primer (5′-3′)	Reverse primer (5′-3′)
ANS	GCAATTAAGTTTGTAAACCAATAATTAACTTAATTTTGAT	ATCAAAATTAAGTTAATTATTGGTTTACAAACTTAATTGC
ANS-mutant	GCAACCAAGTTTGTAAACCAATAATTAACTTAATTTTGAT	ATCAAAATTAAGTTAATTATTGGTTTACAAACTTGGTTGC
MYB9	TAAATAGTAATAATATCATTTTTGTACATTCAGATAA	TTATCTGAATGTACAAAAATGATATTATTACTATTTA
MYB9-mutant	TAAATAGTAATAATATCACCTTTGTACATTCAGATAA	TTATCTGAATGTACAAAGGTGATATTATTACTATTTA
MYB12	AAATTCAGGAACCATTGCTACAATTAAGCATAACACAGT	ACTGTGTTATGCTTAATTGTAGCAATGGTTCCTGAATTT
NYB12-mutant	AAATTCAGGAACCATTGCTACAACCAAGCATAACACAGT	ACTGTGTTATGCTTGGTTGTAGCAATGGTTCCTGAATTT
